# Supplementary material for: New species and new records in Cerambycidae (Coleoptera) of the state of Bahia, Brazil
Source: Zookeys. 2015 Aug 12;(517):99–110. doi: 10.3897/zookeys.517.10219 (PMC4547128; doi:10.3897/zookeys.517.10219)
Supplement: XML Treatment for Oncioderes obliqua [file zookeys.517.10219-treatment2.xml]

<!DOCTYPE tp:taxon-treatment
  PUBLIC "-//TaxonX//DTD Taxonomic Treatment Publishing DTD v0 20100105//EN" "tax-treatment-NSO.dtd">
<tp:taxon-treatment xmlns:tp="http://www.plazi.org/taxpub"><tp:treatment-meta><kwd-group><label>Taxon classification</label><kwd><named-content content-type="kingdom">Animalia</named-content></kwd><kwd><named-content content-type="order">Coleoptera</named-content></kwd><kwd><named-content content-type="family">Cerambycidae</named-content></kwd></kwd-group><mixed-citation publication-type="journal"><person-group><name><surname>Galileo</surname><given-names>Maria Helena M.</given-names></name><name><surname>Martins</surname><given-names>Ubirajara R.</given-names></name><name><surname>Santos-Silva</surname><given-names>Antonio</given-names></name></person-group><article-title>New species and new records in <tp:taxon-name><tp:taxon-name-part taxon-name-part-type="family">Cerambycidae</tp:taxon-name-part></tp:taxon-name> (<tp:taxon-name><tp:taxon-name-part taxon-name-part-type="order">Coleoptera</tp:taxon-name-part></tp:taxon-name>) of the state of Bahia, Brazil</article-title><source>Zookeys</source><day>12</day><month>8</month><year>2015</year><volume>2015</volume><issue>517</issue><fpage>99</fpage><lpage>110</lpage><pub-id pub-id-type="doi">10.3897/zookeys.517.10219</pub-id></mixed-citation></tp:treatment-meta><tp:nomenclature><tp:taxon-name>
                            <tp:taxon-name-part taxon-name-part-type="genus">Oncioderes</tp:taxon-name-part>
                            <tp:taxon-name-part taxon-name-part-type="species">obliqua</tp:taxon-name-part>
                            <object-id xmlns:xlink="http://www.w3.org/1999/xlink" content-type="zoobank" xlink:type="simple">http://zoobank.org/97BA23A9-299E-42E3-9BAA-9913A4E7985B</object-id>
                        </tp:taxon-name><tp:taxon-status xmlns:xlink="http://www.w3.org/1999/xlink" xlink:type="simple">sp. n.</tp:taxon-status><xref ref-type="fig" rid="F2">Figs 8–11</xref><!--PageBreak--><!--PageBreak--><!--PageBreak--></tp:nomenclature><tp:treatment-sec sec-type="Description"><title>Description.</title><p>Holotype female. Integument black.</p><p>Head. Frons elongate, centrally somewhat tumid; microsculptured, without punctures; pubescence centrally testaceous, short, moderately dense (distinctly sparser on area close to lateral band); lateral area close to eyes with narrow, yellowish band, from clypeus to apex of antennal tubercles. Central region between antennal tubercles with glabrous, smooth, irregular area. Postclypeus finely, abundantly punctate, except for lateral smooth area; laterally with yellowish band of pubescence, centrally with moderately wide central band of pubescence, areas between bands of pubescence with sparse yellowish setae; laterally, near anterior margin, with dark, long, sparse setae; distal margin with fringe of yellowish setae. Labrum basally with transverse band with short, testaceous pubescent, centrally with wide, transverse band with yellowish pubescence (longer than on base), distally with narrow band golden pubescence; lateral sides of area with yellowish pubescence with long, dark, sparse setae. Coronal suture distinct from clypeus to anterior margin of prothorax (less distinct from middle of eyes to prothorax). Antennal tubercles microsculptured; with short, testaceous pubescence on each side of central yellowish band (sparser on some areas). Area between upper eye lobes with short, brown, dense pubescence. Vertex and area behind eyes with dense, short, yellowish pubescence. Area behind lower eye lobes with sparse row of punctures (each puncture with dark, long, thick seta). Genae as long as 0.65 times lower eye lobes; laterally coarsely, sparsely punctate, with short, moderately abundant, yellowish setae; frontally moderately coarsely, confluently punctate, except for smooth area close to clypeus and frons, with moderately sparse, yellowish-brown setae, except for glabrous area close to clypeus and frons. Distance between upper eye lobes equal to 0.35 times length of scape. Lower eyes lobes large, oblong; distance between them, in frontal view, equal to 0.70 times length of scape. Antennae as long as 1.5 times elytral length; reaching elytral apex at apex of antennomere IX; scape gradually expanded to apex, with brown pubescence, ventrally with short, sparse setae at distal half; antennomeres with whitish-gray pubescence, gradually brownish towards distal antennomeres; antennomeres ventrally with sparse, dark setae throughout (mainly III); antennal formula (ratio) based on antennomere III: scape = 0.87; pedicel = 0.19; IV = 0.69; V = 0.52; VI = 0.48; VII = 0.46; VIII = 0.44; IX = 0.39; X = 0.31; XI = 0.33.</p><!--PageBreak--><p>Thorax. Prothorax transverse; lateral sides with distinct tubercle near middle. Pronotum with two transverse, large, sub-fused gibbosities about middle of each side; center with large gibbosity, connected to the basal lateral gibbosity; pubescence yellowish-brown, distinctly not obliterating integument, interspersed with whitish pubescence on some areas. Lateral sides of prothorax with pubescence as on pronotum, but distinctly sparser. Prosternum and prosternal process with abundant, yellowish pubescence, distinctly longer than on pronotum. Mesosternum with yellowish-brown <!--PageBreak-->pubescence, not obliterating integument. Mesepisterna with yellowish pubescence, longer and denser than on mesosternum. Metepisterna with yellowish-brown pubescence. Metasternum with yellowish-brown pubescence, laterally and close to metacoxae more yellowish. Scutellum with yellowish-brown pubescence. Elytra. Base with transverse band with yellowish-brown pubescence; from humerus to about middle, oblique, wide band with brownish pubescence, attaining suture; laterally from humerus to about apex of basal quarter, with brownish pubescence connected with oblique band at humerus; centrally, on basal third, between oblique bands, triangular area with yellowish-white pubescence; on distal half with large, elliptical macula with black pubescence on its basal third, brownish towards apex, except for small, irregular yellowish-white macula at base of brownish pubescence; remaining surface with whitish-gray pubescence, except for narrow area on apex with brownish pubescence, interspersed with yellowish; coarsely, deeply, sparsely punctate; apices rounded together. Legs. With dense, yellowish-white pubescence.</p><p>Abdomen. Ventrites coarsely, sparsely punctate (more distinctly on I–II); with yellowish-brown pubescence; ventrite V about as long as IV, trapezoidal, with apex slightly emarginate at center.</p><fig id="F2" position="float" orientation="portrait"><label>Figures 8–11.</label><caption><p><italic><tp:taxon-name><tp:taxon-name-part taxon-name-part-type="genus">Oncioderes</tp:taxon-name-part> <tp:taxon-name-part taxon-name-part-type="species">obliqua</tp:taxon-name-part></tp:taxon-name></italic>, holotype female: <bold>8</bold> dorsal view <bold>9</bold> ventral view <bold>10</bold> lateral view <bold>11</bold> head, frontal view.</p></caption><graphic xmlns:xlink="http://www.w3.org/1999/xlink" xlink:href="zookeys-517-099-g002.jpg" position="float" orientation="portrait" xlink:type="simple" id="oo_49766.jpg"/></fig></tp:treatment-sec><tp:treatment-sec sec-type="Dimensions in mm"><title>Dimensions in mm</title><p><bold>(female).</bold> Total length, 15.5; length of prothorax at center, 2.5; largest width of prothorax (between apices of tubercles), 4.2; anterior width of prothorax, 3.5; posterior width of prothorax, 3.8; humeral width, 6.5; elytral length, 11.5.</p></tp:treatment-sec><tp:treatment-sec sec-type="type material"><title>Type material.</title><p>Holotype female from BRAZIL, <italic>Bahia</italic>: 9 km W Boa Nova (“Caatinga”, <named-content xmlns:xlink="http://www.w3.org/1999/xlink" content-type="dwc:verbatimCoordinates" xlink:type="simple">14°36'S, 40°26'W</named-content>, 750 m), 4-8.XII.2013, V. O. Becker col. (MZSP).</p></tp:treatment-sec><tp:treatment-sec sec-type="Etymology"><title>Etymology.</title><p>Latin, <italic>obliqua</italic> = oblique (feminine adjective); allusive to the oblique band with yellowish-brown pubescence on elytra.</p></tp:treatment-sec><tp:treatment-sec sec-type="Remarks"><title>Remarks.</title><p><italic><tp:taxon-name><tp:taxon-name-part taxon-name-part-type="genus">Oncioderes</tp:taxon-name-part> <tp:taxon-name-part taxon-name-part-type="species">obliqua</tp:taxon-name-part></tp:taxon-name></italic> sp. n. is similar to <italic><tp:taxon-name><tp:taxon-name-part taxon-name-part-type="genus">Oncioderes</tp:taxon-name-part> <tp:taxon-name-part taxon-name-part-type="species">piauiensis</tp:taxon-name-part></tp:taxon-name></italic> Martins &amp; Galileo, 2013, but differs as follows: more robust body; pubescence of head, pronotum and elytra shorter and less compact (mainly on pronotum); lateral tubercle of prothorax more distinct; elytra with oblique band from humerus to about middle; elytral punctures sparser. In <italic><tp:taxon-name><tp:taxon-name-part taxon-name-part-type="genus">Oncioderes</tp:taxon-name-part> <tp:taxon-name-part taxon-name-part-type="species">piauiensis</tp:taxon-name-part></tp:taxon-name></italic>, the body is slender, the pubescence of head, pronotum and elytra are longer and more compact, the lateral tubercle of prothorax is smaller, the elytra have not oblique band from humerus to middle, and the elytral punctures are more abundant.</p></tp:treatment-sec></tp:taxon-treatment>
